# Supplementary material for: Inhibition of MAVS Aggregation-Mediated Type-I Interferon Signaling by Foot-and-Mouth Disease Virus VP3
Source: Viruses. 2021 Sep 6;13(9):1776. doi: 10.3390/v13091776 (PMC8473216; doi:10.3390/v13091776)
Supplement: Supplementary file 1 [file viruses-13-01776-s001.zip]

Archive with 1 entries (1 files):
- viruses-1334764-supplementary.pdf
